# Supplementary material for: PRO EDI—A Tool to Help Systematic Reviewers Make Equity, Diversity, and Inclusion Assessments
Source: Cochrane Evid Synth Methods. 2026 Apr 29;4(3):e70083. doi: 10.1002/cesm.70083 (PMC13131102; doi:10.1002/cesm.70083)
Supplement: Supplementary file 3 — Supporting File 3 [file CESM-4-e70083-s003.xlsx]

## Sheet: Sheet1
Age	ideally mean or median years together with an indication of spread such as range or standard deviation.	Age (years): mean 83.6 (SD 4.7), range 75 to 96
Sex	Male, Female and Intersex	Not reported
Gender	man and woman together with any other gender identities as reported by the included study	68% women; men and non-binary not reported
Sexual identity	bisexual, gay, lesbian, heterosexual together with any other sexual identities as reported by the included study.	Not reported
Race, ethnicity and ancestry	categories reported by study authors	Not reported
Socio-economic status (SES)	categories used by study authors.	Not reported
Level of education	mean or median years together with an indication of spread such as range or standard deviation. Alternatively, categories of grades completed as a number and percentage	Not reported
Disability	disability and severity	Distance high contrast visula acuity 4/> - 16 to 4/< - 32: 16 (16); 32 (33) 4/>32 to 4/< - 64: 20 (20); 16 (17) 4/>64 to 4/< - 128: 29 (29); 19 (20) 4/>128 to 4/< - 256: 18 (18); 13 (14) 4/>256 or no sight: 17 (17); 16 (17) Low contrast (10%) visual acuity 4/< - 128: 13 (13); 18 (19) 4/>128 to 4/< - 256: 19 (19); 17 (18) 4/>256 to 4/< - 512: 22 (22); 15 (16) 4/>512 to 4/< - 1024: 15 (15); 20 (21)…	NB no comment on vision in results section! Not sure how to interpret measurements... Measurement of vision We measured distance high contrast and low contrast (10%) visual acuity using logMAR letter charts adapted from the Snellen criteria and designed to be used from 1-4 metres, a broad measure of peripheral field loss in four quadrants, and contrast sensitivity using the Melbourne edge test at…
Location (country/ countries of data collection and site coordination)	country or countries where study participants were recruited, together with the country or countries of study coordination sites. The additional of rural/urban is helpful if provided	New Zealand
Other		Not reported

## Sheet: Sheet2
Age	ideally mean or median years together with an indication of spread such as range or standard deviation.	Age (years): mean 78.4 (SD 6.1)
Sex	Male, Female and Intersex	71.1% female; 28.9% Male ; Intersex not reported
Gender	man and woman together with any other gender identities as reported by the included study	Not reported
Sexual identity	bisexual, gay, lesbian, heterosexual together with any other sexual identities as reported by the included study.	Not reported
Race, ethnicity and ancestry	categories reported by study authors	Not reported
Socio-economic status (SES)	categories used by study authors.	Not reported
Level of education	mean or median years together with an indication of spread such as range or standard deviation. Alternatively, categories of grades completed as a number and percentage	Educational level, n (%) [intervention; Control] Illiterate 35 (36.8) 32 (31.1) <6 years 36 (37.9) 36 (35.0) Primary 17 (17.9) 19 (18.4) Secondary 6 (6.3) 12 (11.7) ≥Tertiary 1 (1.1) 4 (3.9)	intervention ><control
Disability	disability and severity	Acuity, mean _x0001_ SD Right 93.0 +/- 90.5 (n=56) ; 96.7 +/- 99.3 (n=61) Left 110.8 +/- 99.7 (n=54); 98.8 +/- 100.0 (n=61) Visual impairment 12 (12.6); 14 (13.6)	visual acuity test.
Location (country/ countries of data collection and site coordination)	country or countries where study participants were recruited, together with the country or countries of study coordination sites. The additional of rural/urban is helpful if provided	Hong Kong
Other		Cognitive functioning (below 23 indicates impairment) Baseline telephone Mini-Mental State Examination score, mean +/- SD: 20.0 +/- 3.2; 20.0 +/- 3.7	If the telephone MMSE score was 15 or greater, demographic details and additional fall history data were confirmed over the telephone. MMSE score below 15 = ineligible

## Sheet: Sheet3
Age	ideally mean or median years together with an indication of spread such as range or standard deviation.	Age (years): 80.1 (SD 6.3) Median (min, max) 80.1 (65.5, 98.7)
Sex	Male, Female and Intersex	Female: 872 (65.5%) Male: 459 (34.5%) Intersex not reported Corrected by data extrator to sex as reported as gender by study authors but listed as females and males
Gender	man and woman together with any other gender identities as reported by the included study	Not reported	Gender, n (%) [Intervention; Usual Care; Total] Male 145 (33.7) 314 (34.9) 459 (34.5) Female 285 (66.3) 587 (65.1) 872 (65.5) non-binary not reported
Sexual identity	bisexual, gay, lesbian, heterosexual together with any other sexual identities as reported by the included study.	Not reported
Race, ethnicity and ancestry	categories reported by study authors	Not reported
Socio-economic status (SES)	categories used by study authors.	Not reported
Level of education	mean or median years together with an indication of spread such as range or standard deviation. Alternatively, categories of grades completed as a number and percentage	Not reported
Disability	disability and severity	Poor vision (total) 261 (19.6)
Location (country/ countries of data collection and site coordination)	country or countries where study participants were recruited, together with the country or countries of study coordination sites. The additional of rural/urban is helpful if provided	England
Other		Not reported

## Sheet: Sheet4
Age	ideally mean or median years together with an indication of spread such as range or standard deviation.	Age: mean 77 (SD 7.2)
Sex	Male, Female and Intersex	57% female; males not reported; Intersex not reported
Gender	man and woman together with any other gender identities as reported by the included study	Not reported
Sexual identity	bisexual, gay, lesbian, heterosexual together with any other sexual identities as reported by the included study.
Race, ethnicity and ancestry	categories reported by study authors	Not reported
Socio-economic status (SES)	categories used by study authors.	Not reported
Level of education	mean or median years together with an indication of spread such as range or standard deviation. Alternatively, categories of grades completed as a number and percentage	Not reported
Disability	disability and severity	Self reported poor vision 105 (40%); 85 (32%)
Location (country/ countries of data collection and site coordination)	country or countries where study participants were recruited, together with the country or countries of study coordination sites. The additional of rural/urban is helpful if provided	Sydney, Australia
Other		Included but not reported	"People with cognitive impairment were included as long as they lived with someone who was able to give informed consent and who could report on falls during follow-up. Inpatients"

## Sheet: Sheet5
Age	ideally mean or median years together with an indication of spread such as range or standard deviation.	Age (years): mean 80.6 (SD 6)
Sex	Male, Female and Intersex	68% female; male not reported; Intersex not reported
Gender	man and woman together with any other gender identities as reported by the included study	Not reported
Sexual identity	bisexual, gay, lesbian, heterosexual together with any other sexual identities as reported by the included study.	Not reported
Race, ethnicity and ancestry	categories reported by study authors	Not reported
Socio-economic status (SES)	categories used by study authors.	Not reported
Level of education	mean or median years together with an indication of spread such as range or standard deviation. Alternatively, categories of grades completed as a number and percentage	Degree/certificate after high school, n (%) 80 (25.9) 98 (31.9) [Intervention group; Control group]
Disability	disability and severity	Self-rated vision, n (%) Excellent 19 (6.2) 27 (8.8) Good 155 (50.3) 152 (49.5) Fair 93 (30.2) 97 (31.6) Poor 22 (7.1) 21 (6.8) Very poor 17 (5.5) 8 (2.6) Blind 2 (0.7) 2 (0.7)
Location (country/ countries of data collection and site coordination)	country or countries where study participants were recruited, together with the country or countries of study coordination sites. The additional of rural/urban is helpful if provided	Setting: Sydney, Australia
Other		Included but not reported

## Sheet: Sheet6
Age	ideally mean or median years together with an indication of spread such as range or standard deviation.	Age (years): mean 76.1 (SD 5.0)
Sex	Male, Female and Intersex	Not reported
Gender	man and woman together with any other gender identities as reported by the included study	60% women; men not reported; non-binary not reported
Sexual identity	bisexual, gay, lesbian, heterosexual together with any other sexual identities as reported by the included study.	Not reported
Race, ethnicity and ancestry	categories reported by study authors	Not reported
Socio-economic status (SES)	categories used by study authors.	Not reported
Level of education	mean or median years together with an indication of spread such as range or standard deviation. Alternatively, categories of grades completed as a number and percentage	Not reported
Disability	disability and severity	All participants (n=1090) High contrast acuity in best eye (logMAR) 0.08 (0.19) Low contrast acuity in best eye (logMAR) 0.38 (0.19) Dot pattern (No of patterns identified) 5.8 (3.2) Field of view in best eye (No of correct identifications) 25.2 (3.0)	Vision: Visual acuity13 Dual visual acuity chart (Australian Vision Charts14); uniocular measurement with distance glasses, seated in best lit room, 2 m from chart; reading low contrast letters then high contrast letters LogMAR calculated from smallest visual angle correctly perceived (line or part line of smallest letters correctly read) Stereopsis:15 Random dot stereo butterfly test Identificat…
Location (country/ countries of data collection and site coordination)	country or countries where study participants were recruited, together with the country or countries of study coordination sites. The additional of rural/urban is helpful if provided	Melbourne, Australia
Other		Not reported	"had an education and language adjusted score > 4 on the short portable mental status questionnaire5"

## Sheet: Sheet7
Age	ideally mean or median years together with an indication of spread such as range or standard deviation.	Age: mean 80 (SD 6.6)
Sex	Male, Female and Intersex	Not reported
Gender	man and woman together with any other gender identities as reported by the included study	Men 119 (39) 94 (31) [Intervention; Control]; women not reported; non-binary not reported
Sexual identity	bisexual, gay, lesbian, heterosexual together with any other sexual identities as reported by the included study.	Not reported
Race, ethnicity and ancestry	categories reported by study authors	Not reported
Socio-economic status (SES)	categories used by study authors.	Not reported
Level of education	mean or median years together with an indication of spread such as range or standard deviation. Alternatively, categories of grades completed as a number and percentage	Not reported
Disability	disability and severity	Mean (SD) visual acuity (MAR) 1.40 (0.54) 1.54 (0.98) [intervention; control] Mean (SD) edge contrast sensitivity (dB) 20.8 (2.0) 20.6 (2.2) Mean (SD) depth perception (cm error) 3.1 (3.4) 3.3 (4.5)
Location (country/ countries of data collection and site coordination)	country or countries where study participants were recruited, together with the country or countries of study coordination sites. The additional of rural/urban is helpful if provided	Sydney and Illawarra regions, New South Wales, Australia
Other		Mean (SD) mini mental state examination score 28.5 (1.5) 28.6 (1.4) [Intervention ; control]

## Sheet: Sheet8
Age	ideally mean or median years together with an indication of spread such as range or standard deviation.	Age (years) 75.7 (SD 6.7) 75.8 (SD 6.4) [Intervention group; Control group]
Sex	Male, Female and Intersex	85% female; Male 11 (16.4) 9 (14.3) [intervention group; control group]; Intersex not reported
Gender	man and woman together with any other gender identities as reported by the included study	Not reported
Sexual identity	bisexual, gay, lesbian, heterosexual together with any other sexual identities as reported by the included study.	Not reported
Race, ethnicity and ancestry	categories reported by study authors	Not reported
Socio-economic status (SES)	categories used by study authors.	Not reported
Level of education	mean or median years together with an indication of spread such as range or standard deviation. Alternatively, categories of grades completed as a number and percentage	Not reported
Disability	disability and severity	Not reported
Location (country/ countries of data collection and site coordination)	country or countries where study participants were recruited, together with the country or countries of study coordination sites. The additional of rural/urban is helpful if provided	Tokyo metropolitan area, Japan
Other		Not reported	unlikely to be included

## Sheet: Sheet9
Age	ideally mean or median years together with an indication of spread such as range or standard deviation.	Age (years): all ages included, data used in review were for participants 70 years and over ≥70 249 (26%) 228 (25%)	Age range (years) 0–94 0–92 0–9 175 (18%) 187 (21%) 10–19 89 (9%) 82 (9%) 20–29 34 (4%) 37 (4%) 30–39 116 (12%) 112 (12%) 40–49 90 (9%) 96 (11%) 50–59 65 (7%) 51 (6%) 60–69 132 (14%) 105 (12%) ≥70 249 (26%) 228 (25%)
Sex	Male, Female and Intersex	Not available for over 70s only	nb - won't be sex for people included in review
Gender	man and woman together with any other gender identities as reported by the included study	Not reported
Sexual identity	bisexual, gay, lesbian, heterosexual together with any other sexual identities as reported by the included study.	Not reported
Race, ethnicity and ancestry	categories reported by study authors	Not availble for over 70s only Indigenous Māori 88 (9%) 86 (10%) [intervention group; control group]
Socio-economic status (SES)	categories used by study authors.	Not reported
Level of education	mean or median years together with an indication of spread such as range or standard deviation. Alternatively, categories of grades completed as a number and percentage	Not reported
Disability	disability and severity	Not reported
Location (country/ countries of data collection and site coordination)	country or countries where study participants were recruited, together with the country or countries of study coordination sites. The additional of rural/urban is helpful if provided	New Zealand
Other		Not reported

## Sheet: Sheet10
Age	ideally mean or median years together with an indication of spread such as range or standard deviation.	Age: mean 81 (SD 7)
Sex	Male, Female and Intersex	Not reported
Gender	man and woman together with any other gender identities as reported by the included study	Women 8 (80%); men not reported; non-binary not reported
Sexual identity	bisexual, gay, lesbian, heterosexual together with any other sexual identities as reported by the included study.	Not reported
Race, ethnicity and ancestry	categories reported by study authors	Not reported
Socio-economic status (SES)	categories used by study authors.	Home Ownership: number who owned their house (%) 4 (80%) 3 (60%) [control group; Intervention group]
Level of education	mean or median years together with an indication of spread such as range or standard deviation. Alternatively, categories of grades completed as a number and percentage	Not reported
Disability	disability and severity	Not reported
Location (country/ countries of data collection and site coordination)	country or countries where study participants were recruited, together with the country or countries of study coordination sites. The additional of rural/urban is helpful if provided	Sydney, Australia
Other		Not reported

[truncated: 12 more sheets: Sheet11, Sheet12, Sheet13, Sheet14, Sheet15, Sheet16, Sheet17, Sheet18, Sheet19, Sheet20, Sheet21, Sheet22]
